# Supplementary material for: Manganese Exposure Is Associated with Reduced Grip Strength: Evidence from Humans and Mice
Source: Toxics. 2025 Dec 26;14(1):31. doi: 10.3390/toxics14010031 (PMC12846208; doi:10.3390/toxics14010031)
Supplement: Supplementary file 1 [file toxics-14-00031-s001.zip]

Archive with 1 entries (1 files):
- toxics-4023204-supplementary.pdf
